# Supplementary material for: Oxidative stress, activity behaviour and body mass in captive parrots
Source: Conserv Physiol. 2015 Oct 20;3(1):cov045. doi: 10.1093/conphys/cov045 (PMC4778434; doi:10.1093/conphys/cov045)
Supplement: Supplementary Data [file cov045supp.zip]

Archive with 2 entries (2 files):
- cov045supp.docx
- manifest.xml
